# Supplementary material for: Structural Characterization and Assessment of Anti-Inflammatory Activities of Polyphenols and Depsidone Derivatives from Melastoma malabathricum subsp. normale
Source: Molecules. 2022 Feb 24;27(5):1521. doi: 10.3390/molecules27051521 (PMC8912040; doi:10.3390/molecules27051521)
Supplement: Supplementary file 1 [file molecules-27-01521-s001.zip]

Archive with 1 entries (1 files):
- molecules-1597952-supplementary.pdf
